# Supplementary material for: KnotResolver: tracking self-intersecting filaments in microscopy using directed graphs
Source: Bioinformatics. 2024 Sep 3;40(9):btae538. doi: 10.1093/bioinformatics/btae538 (PMC11483626; doi:10.1093/bioinformatics/btae538)
Supplement: btae538_Supplementary_Data [file btae538_Supplementary_Data.zip]

Archive with 4 entries (4 files):
- FigS2.png
- FigS3.png
- SUBMIT-SupMat-Athale-bioinfoFormat.pdf
- FigS1.png
